# Supplementary material for: Hereditary Leiomyomatosis and Renal Cell Cancer Syndrome in Spain: Clinical and Genetic Characterization
Source: Cancers (Basel). 2020 Nov 5;12(11):3277. doi: 10.3390/cancers12113277 (PMC7694543; doi:10.3390/cancers12113277)
Supplement: Supplementary file 1 [file cancers-12-03277-s001.zip]

Archive with 3 entries (2 files):
- cancers-970039-supple-xml/
- cancers-970039-supple-xml/cancers-970039-suppl-xml.pdf
- cancers-970039-supple-xml/Supplementary table 1. FH variants revised.xlsx
