# Supplementary material for: Hereditary Leiomyomatosis and Renal Cell Cancer Syndrome in Spain: Clinical and Genetic Characterization
Source: Cancers (Basel). 2020 Nov 5;12(11):3277. doi: 10.3390/cancers12113277 (PMC7694543; doi:10.3390/cancers12113277)
Supplement: Supplementary file 1 [file cancers-12-03277-s001.zip › cancers-970039-supple-xml/Supplementary table 1. FH variants revised.xlsx]

## Sheet: Hoja1
NM_000143.3(FH) Variant	Change in protein	Molecular consequence	location	GnomAD	ClinVar (22/06/2020)	FH_LOVD	Evidences for classification VarSome1 (22/06/2020)	Clinical significance2	Type of variant	Nº Families / Nº Individuals (males;females)	Origin	Cutaneous leiomyomas†	Uterine leiomyomas†	Renal cysts†	Renal cancer†
c.1-?_1533+?del	p.?	Deletion	1-10	nr	nr	nr	PVS1, PM2, PP3	5	LoF	2/6(4;2)	Spain	2/6	1/2	2/4	0/6
c.133-?_267+?del	p?	Deletion	Exon 2	nr	nr	nr	PVS1	5	LoF	1/1(0;1)	Spain	1/1	1/1	0/1	1/1
c.139C>T	p.Gln47Ter	Nonsense	Exon 2	nr	Patogenic **	nr	PVS1, PM2, PP3, PP5	5	LoF	2/2(0;2)	Spain	2/2	1/2	?	0/2
c.267+1_267+10delGTAAGTGGCA	p.?	Splicing	Intron 2	nr	Patogenic*	Pathogenic	PVS1, PM2, PP5	5	LoF	1/1(0;1)	Spain	1/1	0/1	0/1	0/1
c.301C>T	p.Arg101Ter	Nonsense	Exon 3	nr	Patogenic **	Likely Pathogenic	PVS1, PM2, PP3, PP5	5	LoF	1/1(0;1)	Spain	1/1	1/1	1/1	0/1
c.349G>C	p.Ala117Pro	Missense	Exon 3	nr	Patogenic **	Pathogenic	PS4, PM2, PP1, PP3, PP5	4	Missense	2/3(1;2)	Spain	2/2	2/2	?	0/3
c.395delT	p.Leu132Ter	Frameshit	Exon 4	nr	Patogenic*	nr	PVS1, PM2, PP3, PP5	5	LoF	3/16(5;11)	Spain	1/15	6/10	?	2/16
c.553delC	p.Gln185ArgfsTer17	Frameshit	Exon 4	nr	nr	nr	PVS1, PM2, PP3	5	LoF	1/1(0;1)	Spain	1/1	1/1	?	?
c.555+1G>A	p.?	Splicing	Intron 4	nr	Lilkely pathogenic*	Likely Pathogenic	PVS1, PM2, PP3, PP5	5	LoF	1/1(0;1)	Spain	1/1	1/1	1/1	0/1
c.563A>G	p.Asn188Ser	Missense	Exon 5	nr	nr	VUS	PM1, PM2, PP2, PP3	4	Missense	1/2(1;1)	Spain	1/2	0/1	0/1	0/1
c.575C>T	p.Pro192Leu	Missense	Exon 5	nr	Conflicting interpretations*	VUS	PM1, PM2, PP1, PP3	4	Missense	4/11(4;7)	Spain	11/11	7/7	5/11	0/11
c.697C>T	p.Arg233Cys	Missense	Exon 5	nr	Patogenic **	Pathogenic/VUS	PM1, PM2, PP3, PP5	5	Missense	5/10(5;5)	Spain	5/9	4/4	3/6	0/6
c.698G>A	p.Arg233His	Missense	Exon 5	0.000007459	Patogenic **	Pathogenic/VUS	PS3, PM5, PP1, PP3, PP5	5	Missense	4/7(2;5)	Spain	4/6	4/4	1/1	1/3
c.703C>T	p.His235Tyr	Missense	Exon 5	0.000004065	Lilkely pathogenic*	nr	PM2, PM5, PP1, PP3, PP5	4	Missense	1/1(0;1)	Spain	?	?	?	0/1
c.845G>T	p.Gly282Val	Missense	Exon 6	nr	nr	pathogenic/VUS	PM2, PP3, PP1, PP5	4	Missense	3/6(2;4)	Spain	5/5	3/4	3/4	1/5
c.893del	p.Ala298ValfsTer31	Frameshit	Exon 6	nr	nr	nr	PVS1, PM2, PP3	5	LoF	1/2(0;2)	Spain	2/2	1/1	0/1	0/1
c.905-2A>G	p.?	Splicing	Intron 6	nr	nr	nr	PVS1, PM2, PP3	5	LoF	1/1(1;0)	Spain	1/1	-	1/1	0/1
c.965T>G	p.Val322Gly	Missense	Exon 7	0.000003980	Conflicting interpretations*	nr	PM1, PM2, PP2, PP3	4	Missense	1/1(0;1)	Spain	1/1	1/1	0/1	0/1
c.974delG	p.Ser325MetfsTer4	Frameshit	Exon 7	nr	nr	nr	PVS1, PM2, PP3	5	LoF	1/3(1;2)	Spain	1/1	?	0/1	1/1
c.1108-?_1236+?del	p.?	Deletion	Exon 8	nr	nr	nr	PVS1, PM2, PP3	5	LoF	3/6(1;5)	Spain	4/5	4/4	3/6	1/6
c.1112A>G	p.Lys371Arg	Missense	Exon 8	nr	nr	nr	PM1, PM2, PP2, PP3	4	Missense	1/1(1;0)	Peru	1/1	-	0/1	0/1
c.1118A>G	p.Asn373Ser	Missense	Exon 8	nr	Conflicting interpretations*	Pathogenic/VUS	PS3, PS4, PM2, PP1, PP3, PP5	5	Missense	32/109(51;58)	Spain	64/104	55/56	36/81	10/101
c.1126delC	p.Gln376SerfsTer5	Frameshit	Exon 8	nr	nr	nr	PVS1, PM1, PM2, PP3	5	LoF	1/6(4;2)	Spain	5/6	2/2	0/6	0/6
c.1189G>A	p.Gly397Arg	Missense	Exon 8	0.000004222	Patogenic **	Pathogenic/likely Pathogenic	PS3, PM2, PP3, PP5	4	Missense	2/2(0;2)	Colombia	1/2	2/2	0/2	0/2
c.1217A>C	p.Asn406Thr	Missense	Exon 8	nr	nr	nr	PM1, PM2, PP2, PP3	4	Missense	1/1(1;0)	Cuba	1/1	-	0/1	0/1
c.1240A>G	p.Lys414Glu	Missense	Exon 9	nr	nr	nr	PM1, PM2, PP2, PP3	4	Missense	1/1(0;1)	Belarus	0/1	1/1	1/1	1/1
c.1237-?_1390+?	p.?	Deletion	Exon 9	nr	nr	nr	PVS1, PM2, PP3	5	LoF	1/1(0;1)	Spain	?	1/1	?	1/1
Supplementary table 1. FH germline variants classifications and phenotype characteristics of HLRCC families.
nr: not reported
1: Evidences from VarSome database: PVS_: pathogenic very strong ; PS_: pathogenic strong PM_: pathogenic moderate ; PP_: pathogenic supporting.
2: ACMG classification criteria. 4: porbably pathogenic; 5: pathogenic.
† Confirmed clinical information
LoF: loss of function
* single submitter or criteria provided with conflicting interpretations
** criteria provided, multiple submitters with no conflicts
